# Supplementary material for: Feed Clusters According to In Situ and In Vitro Ruminal Crude Protein Degradation
Source: Animals (Basel). 2023 Jan 7;13(2):224. doi: 10.3390/ani13020224 (PMC9855172; doi:10.3390/ani13020224)
Supplement: Supplementary file 1 [file animals-13-00224-s001.zip]

Archive with 1 entries (1 files):
- animals-2127448-supplementary.pdf
